# Supplementary material for: Benefit-risk evaluation of Fuzheng Yiliu Decoction combined with chemotherapy for treating non-small cell lung cancer using multicriteria decision analysis
Source: Front Oncol. 2025 Sep 23;15:1627904. doi: 10.3389/fonc.2025.1627904 (PMC12500661; doi:10.3389/fonc.2025.1627904)
Supplement: Supplementary file 1 [file DataSheet1.zip]

Archive with 3 entries (2 files):
- data/Monte Carlo.xlsx
- data/data.xlsx
- data/
