# Supplementary material for: Benefit-risk evaluation of Fuzheng Yiliu Decoction combined with chemotherapy for treating non-small cell lung cancer using multicriteria decision analysis
Source: Front Oncol. 2025 Sep 23;15:1627904. doi: 10.3389/fonc.2025.1627904 (PMC12500661; doi:10.3389/fonc.2025.1627904)
Supplement: Supplementary file 1 [file DataSheet1.zip › data/Monte Carlo.xlsx]

## Sheet: CB_DATA_
Crystal Ball Data
															10000
Workbook Variables	Last Var Column	0
Name:
Value:
Worksheet Data	Last Data Column Used
	2
Sheet Ref
#REF!	#REF!
Sheet Guid
31ca15c0-fd22-4beb-b9b9-a15897153b48	96252c0f-f2de-470d-9c1c-a4641d43b629
Deleted sheet count
Last row used
31	31
Data blocks
CB_Block_0	CB_Block_7.0.0.0:1
㜸〱敤㕣㙤㡣ㅣ㘵ㅤ摦㤹摢摤摢搹扢敢ㅤ扤扥搰㠲攵㜸㝦戹㘶改㤵㔶㐰慣攵㕥晡〶搷昶摡扢ㄶ〹攲㜶㙥昷㤹扢㘹㜷㘶慦㌳戳搷ㅥ愲ㄴ㐵㄰搱ㄸ昰㠳㠲㠰㠴ㄸ愲㕦㡣㤸㐸㐰昱㠳㠹㠹挶㠰昱〳㌱㌱搱㠸㐴㌱㐶㘳㥡昸㠵てㄸ晣晤㥥㤹搹㥤摤扤㥤㍢ㄶ搰挳摣戴晢敦㌳捦晢昳晣㕦㥦晦晦㤹㈶㤴㐴㈲昱づㅥ晥换㈷挹挴挵㤳ぢ慥㈷慣摣㘸戹㔴ㄲ〵捦㉣摢㙥㙥搸㜱昴㠵㜱搳昵㍡㔰㈱㥤㌷㔱敥愶昲慥㜹㡦挸攴攷㠵攳愲㔲㉡㤱挸㘴㌴ㄵ攵散㠴扦扥昰㐵㘳慢敥㈴挰搴攸挸攱改㤳攸㜵搲㉢㍢㘲敢挰㜱扦敤慥愱愱摣㔰㙥攷戶ㅢ户攷戶㙤ㅤㄸ慤㤴扣㡡㈳㜶搹愲攲㌹㝡㘹敢挰㐴㘵扡㘴ㄶ㙥ㄷぢ㔳攵㔳挲摥㈵愶户摤㌰慤敦戸㘹㘸挷捥㥤挶捤㌷摦搴㡤愱ㄳ㠷㐶㐷㈶ㅣ㘱戸敦㔳㥦㈹㑥㜹挷㤸㈸㤸㕣㥢㄰㡥㘹捦攴㐶㐷昰㌷㌲㝦扣摤㤸㥢㥣ㄵ挲攳搰挲ㄱ㜶㐱戸ㅡㅡ㜶㔹挳慥㕢戱收戸㜹㥡戵ㄷ㑢㉤攸慥㤷戲㐶㐵愹愴㔹㘱慦ㄹ敢㌰昶慥愴㉦㜴㕢㤳挲㜶㑤捦㥣㌷扤㠵戴㌵㠵㡥㡡㍤搶㌱㔷ㅣ搵敤ㄹ㜱㐸户㐴捡摡㔷㌱㡢㐹晦㐹㜴㕣ㅤ㜶ㄱ㥤㤸㕣㝥㙥…	㜸〱敤㝤㝢㝣㔴搵戵晦散㈴㌳挹㥥㈴㘴〴㝣㍦㠸ㄴㄴ〴㘳㠲㈰㈰愲攴〱㐸攵ㅤ㐰昱昱㠹㐳㜲〶㐶收ㄱ㘶㈶㍣㕡㉡㍥愰戵㡡搲摡㙡慢昵〵挵户ㄵ慦㔵挴㌷㔲昵㙡㡢㕥㙢昵晡搳慢㕥㐵㈸㕡戵㙡晤㘸搵慡晣扥摦㜵捥㤹㌹㌳㜳㘶ㄲ戸昸戹晣㜱て㤹㌵㝢敦戵昶㕡㝢慤晤㕥㝢㥦挱愳㍣ㅥ捦㉥㍣晣收㔳挶挰㘱慤换㤲㈹㈳㕡搷ㅣ㡦㐴㡣昶㔴㌸ㅥ㑢搶㌵㈶ㄲ挱㘵㤳挳挹㔴㈹〸㝣㙤㘱攰㤳摥戶㘴昸〷㐶㐵摢㘲㈳㤱〴㤱搷攳愹愸搰㈵挰㔷㕢㥦㠰ㅤ搱捣愵换〸㐰攵搱㍥㠲㜲㠲ち〲㑤攰㈷愸㈴愸㈲㈰て摤㡢愰〶愰㉡〰㌰慢戹㘹摡扣昳㔰愲搶㔴㍣㘱っ慤㥤㘳捡ㅤ摢搰㔰搷㔰㌷愲㝥攴戰扡晡愱戵捤㕤㤱㔴㔷挲ㄸㅢ㌳扡㔲㠹㘰㘴㘸敤昴慥㜹㤱㜰晢㘹挶戲㔹昱㠵㐶㙣慣㌱慦晥昸㜹挱攱愳ㅡ㠶㡦ㄸㄱㅡ㍤㝡㔴搵㝥攰㍣戵戹㘹㝡挲〸㈵昷ㄶ捦摥攴㌹慤戹愹㙥慡㤱摡㕢㍣晢㠰㈷㔸戶挴愳挱㜰㙣㉦㌱昵戲㕥㡥㙦㌱摡挳慣㐰挳㐸㠴㘳昳敢㔰散㉣㐳㈳㌶戲㙥〲㉣摥ㅥ㑣愶㥡㡤㐸㘴愶ㄱ㘲摤㔵㐵㘹㌳㈳㘱挴摡㡤㘴慦攸昸愵敤㐶挴㐲㈷㉢愲㜳㠲㠹愹…
Decisioneering:7.0.0.0	Decisioneering:7.0.0.0
CB_Block_7.0.0.0:1	CB_Block_0
㜸〱捤㔸㕤㙣ㅢ挷ㄱ扥㍤昲㐸ㅥ㐵搹慣㘳㐵晥㡦㤰扡㡤ㅤ挹㡣㘴㕢㤰㙣搷㐸㈵㔲㝦戰㈲挹㈶㉤户㑦捣㠹户ㄴ㉦攲摤愹㜷㐷㐹㜴㕦㠲挲㐵摤愰㘸㡡〰㘹ぢ㈴㑤㤰㌶㝦㜵㠱愴攸㐳つ㌷㡥㤳晥扣㌴〵摡愷戶㙦〵ち㐴㔶㡡戴〸摣愲㉦〵〲㜷扥㍤㔲㈲㈹㉡戱㔵ㄵ昰㑡㕣敥敥散捥捥捥捥㝣㌳㑢㠹㐹㤲㜴㥢ち扥㔱㠲㘸散㑢㤷㕤㡦㥢㠹愴㕤㉣昲㥣㘷搸㤶㥢ㄸ㜰ㅣ慤㍣㙥戸㕥㠰㈶㠴戲〶搱㕤㈵敢ㅡㄷ㜹㈴扢挰ㅤ㤷㈶㈹㤲ㄴ㠹愸㌲搱慢㥦㜸戵愱㘲㤵ㅡ愴㉡㐶戳愴㑣㜲㜰㜲收〹㘲㥤昶㙣㠷㜷㜵㑣晢っ㑥昷昴㈴㝡ㄲ扤摤㝤㐷ㄳ摤㕤ㅤ挹㔲搱㉢㌹晣戴挵㑢㥥愳ㄵ扢㍡愶㑡㌳㐵㈳㜷㠶㤷㌳昶ㅣ户㑥昳㤹敥㘳㌳摡昱晥㥥攳扤扤昹ㄳ㈷晡㘳㈱攲㍣㤵ㅣㅣ攵挵㜹攲户㔵㕣挳挴㜵㈲㌹㌸攵昰晣㔶昱㔴愰㡤㥥ㄴ捦ㄹ㔰ㅢ攷㡥㘱捤㈶㤲㠳昴㕦愳ㄵ敡昵㈵㈶搳㘹㙥戹㠶㘷㉣ㄸ㕥ㄹ㥡㔳捤挹摣捣戴㔶㉣昱㤰㈹㐴㡡㤸搳㥡㌳愱㤹扣搵㍣敦昲㜳㥡㌵换搱㔳捣㤱㤲愱〷改㍡〳㠷㥢㙤㔴㔱㔲㘲㌲㌹㤸㉣㘸㡥攷戳愴つㅥ㘹㌶㕢散㤴愸ㄱ㐵慣ㄱ愳㔰て㙢愹…	㜸〱敤㕣㕢㙣ㅣ搵ㄹ摥ㄹ敦慥㜷搶㜶㙣攲㕣㐸戸㤹晢挵搱ㄲ㠷愴㐰㘹ㅡ㝣挹つ㜲㜱㘲㈷ㄴ㔱扡㡣㜷捦搸㤳散捣㍡㌳戳㑥㑣搳㌶戴ㄴ㑡㘹㔵〱て㉤㤴㔲㠴㉡搴扥㔴愲ㄲ〸㕡晡㔰愹㔲慢ち㉡ㅥ㔰愵㍥㔴愲愸愵㐵慤慡㐸㝤攱〱㠹㝥摦㤹㤹摤搹㕤敦搸搹㐰敢㔴㥥㘴晦㥣㌹昷㜳晥敢昹晦㌳㐹㈸㠹㐴攲㈳㍣晣㤷㑦㤲㠹㑢㈷收㕤㑦㔸戹搱㜲愹㈴ち㥥㔹戶摤摣戰攳攸昳晢㑣搷敢㐰㠵㜴摥㐴戹㥢捡扢收㠳㈲㤳㥦ㄳ㡥㡢㑡愹㐴㈲㤳搱㔴㤴戳ㄳ晥晡挲ㄷ㡤慤扡㤳〰㤳愳㈳〷愷㡥愱搷〹慦散㠸㑤〳㐷晤戶摢㠷㠶㜲㐳戹㙤㥢㙦摤㤲摢扣㘹㘰戴㔲昲㉡㡥搸㙥㡢㡡攷攸愵㑤〳攳㤵愹㤲㔹戸㕢捣㑦㤶㡦ぢ㝢扢㤸摡㝣换㤴扥昵戶愱慤摢戶ㄹ户摦㝥㕢㌷㠶㑥ㅣㄸㅤㄹ㜷㠴攱㝥㑣㝤愶㌸攵慤㘳愲㘰㜲㙤㐲㌸愶㍤㥤ㅢㅤ挱摦挸晣昱㜶㙢㙥㘲㐶〸㡦㐳ぢ㐷搸〵攱㙡㘸搸㘵つ扢㙥挵㥡攵收㘹搶㉥㉣戵愰扢㕥捡ㅡㄵ愵㤲㘶㠵扤㘶慣㠳搸扢㤲㍥摦㙤㑤〸摢㌵㍤㜳捥昴收搳搶㈴㍡㉡昶㔸㐷㕣㜱㔸户愷挵〱摤ㄲ㈹㙢㜷挵㉣㈶晤㈷搱㜱㝤搸㐵㜴㘲㜲昹戹…
Decisioneering:7.0.0.0	Decisioneering:7.0.0.0

## Sheet: Sheet1
效益指标	权重	实验组	对照组
KPS评分	0.2	82	18
CA211	0.15	67	33
CEA	0.15	75	25
癌症疲乏量表评分	0.25	66	36
效益值（对照组-实验组）	32.9
风险指标	权重	实验组	对照组
消化道不良反应	0.25	56	24
风险值（对照组-实验组）	8
总值（对照组-实验组）	40.9	实总	对总
总值		68.2	27.3
