# Supplementary material for: Benefit-risk evaluation of Fuzheng Yiliu Decoction combined with chemotherapy for treating non-small cell lung cancer using multicriteria decision analysis
Source: Front Oncol. 2025 Sep 23;15:1627904. doi: 10.3389/fonc.2025.1627904 (PMC12500661; doi:10.3389/fonc.2025.1627904)
Supplement: Supplementary file 1 [file DataSheet1.zip › data/data.xlsx]

## Sheet: Sheet2
	随机序列生成	分配隐藏	参与者和人员的盲法	结果评估的盲法	结果数据不完整	选择性报告	其他偏倚
1张伟	低	高	不明确	低	低	不明确	低
孔祥应	低	高	不明确	低	低	不明确	不明确
7张薇薇	低	高	不明确	低	低	不明确	低
5吕鹏强	低	高	不明确	低	低	不明确	低
3孙艾琳	低	高	不明确	低	低	不明确	低
李日良	低	高	不明确	低	低	不明确	低

## Sheet: Sheet3
	E/KPS				E\C	C/KPS
	Before		after			Before		after
Sun Ailin	72.76	7.51	83.45	4.83	29/28	71.03	8.17	77.24	8.82
Lv Pengqiang	76.67	4.795	85.33	5.074	30/30	75.33	5.074	81	7.12
Zhang Wei- wei	80.14	8.9	77.17	8.75	20/20	79.24	8.6	71.05	9.84
Li Riliang	72.43	4.25	84.67	5.11	24/24	72.46	4.27	76.24	4.68
Total (95% CI)	-9.38 （-10.91, -7.86）					-3.63 [-5.35, -1.92]
	E/CA211					C/CA211
	Before		after			Before		after
Lv Pengqiang	17.89	5.716	5.87	2.492	30/30	16.85	6.04	6.91	2.771
Sun Ailin	10	1.6	5.9	1.46	29/28	10.8	1.61	7.49	1.17
	4.98 [4.24, 5.72]					3.89 [3.19, 4.60]
	E/CEA					C/CEA
	Before		after			Before		after
Lv Pengqiang	46.77	14.3	14.71	8.08	30/30	44.13	12.72	15.09	7.09
Sun Ailin	17.51	3.02	8.66	2	29/28	18.07	2.42	11.46	1.77
	9.96 [8.68, 11.25]					7.58 [6.50, 8.67]
	E/Cancer Fatigue Scale score				E/C	C/Cancer Fatigue Scale score
	Before		after			Before		after
ZhangWei	39.94	9.95	24.86	10.28	45/45	39.85	10.62	36.14	9.28
Kong Xiangying	39.05	11.76	25.47	11.43	30/30	39.97	11.65	36.29	12.33
	14.58 [11.17, 17.98]					3.70 [0.29, 7.11]
	E/WBC					C/WBC
	YES		NO			YES		NO
Lv Pengqiang		12		18	30/30		24		6
Sun Ailin		9		20	29/28		21		7
	0.36[O.24,0.48]P = 0.396					0.77[0.65,0.87]P=0.201
	E/PLT					C/PLT
	YES		NO			YES		NO
Lv Pengqiang		14		16	30/30		23		7
Sun Ailin		9		20	29/28		20		8
	0.39[0.27, 0.52]P=0.132					0.74[0.62, 0.83]P=0.028
	E/HB					C/HB
	YES		NO			YES		NO
Lv Pengqiang		11		19	30/30		11		19
Sun Ailin		9		20	29/28		21		7
	0.34[0.23,0.47]P=0.136					0.55[0.43, 0.67]P=0.023
	E/gastrointestinal adverse reactions					C/gastrointestinal adverse reactions
	YES		NO			YES		NO
Lv Pengqiang		20		10	30/30		24		6
Sun Ailin		6		23	29/28		20		8
	0.44[0.31,0.57]P=0.36					0.76[0.62, 0.86]P<0.001
	E/Treatment efficacy assessment					C/
	YES		NO			YES		NO
ZhangWei		43		2	45/45		32		13
Sun Ailin		25		4	29/28		18		10
Lv Pengqiang		28		2	30/30		20		10
Li Riliang		23		1	24/24		18		6
		119			128/127		88
	0.93[0.87,0.97]P=0.0.26					0.69[0.61, 0.77]P0.862
