# Supplementary material for: Benefit-risk evaluation of Fuzheng Yiliu Decoction combined with chemotherapy for treating non-small cell lung cancer using multicriteria decision analysis
Source: Front Oncol. 2025 Sep 23;15:1627904. doi: 10.3389/fonc.2025.1627904 (PMC12500661; doi:10.3389/fonc.2025.1627904)
Supplement: Supplementary file 2 [file Supplementaryfile2.zip]

Archive with 7 entries (6 files):
- supplementary files/DATA(1).zip
- supplementary files/Included literature.zip
- supplementary files/cover letter.docx
- supplementary files/figure(2).zip
- supplementary files/tables.zip
- supplementary files/title page.docx
- supplementary files/
